# Supplementary material for: Metabolic Engineering of Rhodotorula toruloides for Biosynthesis of Retinal
Source: J Fungi (Basel). 2026 Apr 2;12(4):258. doi: 10.3390/jof12040258 (PMC13118192; doi:10.3390/jof12040258)
Supplement: Supplementary file 1 [file jof-12-00258-s001.zip]

Archive with 1 entries (1 files):
- jof-4203805-supplementary.pdf
